# Supplementary material for: Wolf (Canis lupus) Generation Time and Proportion of Current Breeding Females by Age
Source: PLoS One. 2016 Jun 3;11(6):e0156682. doi: 10.1371/journal.pone.0156682 (PMC4892612; doi:10.1371/journal.pone.0156682)
Supplement: S1 Dataset — Excel file of Superior National Forest female wolf capture data (Sheet 1) and summary of data from hunter-killed female wolves from throughout Minnesota wolf range (Sheet 2). (XLSX) [file pone.0156682.s001.xlsx]

## Sheet: Sheet1
Wolf	Capture_date	Age	Age_type	l+w (cm)	Formula_breeder_status	Probability of wolf belonging to formula generated category	Difference Between Top 2 Categories' Contributions to Summed Scaled Probabilities	Difference <0.20?	Top 2 categories if <0.20	Remarks
353	1977-07-30	3	Est-2	2	current breeder	0.547981	0.281953	N
413	1987-06-26	3	Known	0.64	adult non-breeder/pre-breeder	0.437157	0.195989	Y	1) adult non-breeder, 2) pre-breeder	adult non prob = 0.437, pre-breeder prob = 0.27338 (difference of 0.17 in raw probabilities)
413	1988-06-22	4	Known	3.3	current breeder	0.0889408	0.781163	N		but no milk
663	2001-06-20	5	Est-2	2.2	current breeder	0.856692	0.532559	N
721	1997-11-03	2	Est-2	incon	pre-breeder	N/A	N/A	N
721	2000-06-12	5	Est-2	1.2	former breeder	0.31269	0.393049	N
743	2002-08-05	4	Known	1.5	former breeder	0.861661	0.386052	N
819	2000-07-29	2	Est-2	2.2	current breeder	0.350582	0.336495	N
827	2000-08-10	5	Est-2	1.1	adult non-breeder/former	0.29343	0.0416699	Y	1) adult non-breeder, 2) former	adult non prob = 0.293, former prob = 0.268
845	2002-06-07	3	Est-2	incon	pre-breeder	N/A	N/A	N
849	2002-07-21	2	Estimated	incon	pre-breeder	N/A	N/A	N
851	2002-08-10	2	Estimated	2.6	former/current	0.0367156	0.0906832	Y	1)former, 2) current	current prob =0.031 and former prob = 0.037, nipples so large this is current breeder so ambiguous by formula but not otherwise for analysis (former category had smaller sample and slightly larger variance in this period so resulted in bigger confidence interval)
865	2001-07-11	3	Est-2	incon	pre-breeder	N/A	N/A	N
875	2001-08-18	2	Estimated	incon	pre-breeder	N/A	N/A	N
879	2002-07-13	4	Est-2	1.7	former/current	0.540194	0.00989448	Y	1) former, 2) current	former prob = 0.54 but current prob = 0.53, basically equivalent
887	2002-08-15	9	Est-2	incon	adult non-breeder	N/A	N/A	N
893	2004-08-23	4	Estimated	1.98	current breeder	0.594063	0.501578	N
897	2003-06-21	2	Estimated	incon	pre-breeder	N/A	N/A	N
897	2008-07-12	7	Estimated	2.35	current breeder	0.292961	0.716639	N
899	2004-06-22	2	Estimated	2.16	current breeder	0.904128	0.51074	N
903	2003-06-21	4	Est-2	incon	adult non-breeder	N/A	N/A	N
905	2003-06-25	4	Estimated	1.8	former/current	0.724222	0.0354191	Y	1) former, 2) current	should be current breeder because pups present, formula indicated former breeder during period 13 [true period] & current breeder prob during period 13 = 0.67, but if period 14 then formula indicates current breeder
909	2003-07-05	5	Estimated	incon	adult non-breeder	N/A	N/A	N
911	2003-07-14	2	Estimated	incon	pre-breeder	N/A	N/A	N
911	2008-06-18	7	Estimated	2.48	current breeder	0.550583	0.657081	N
913	2003-07-22	7	Estimated	incon	adult non-breeder	N/A	N/A	N
923	2004-07-17	4	Estimated	incon	adult non-breeder	N/A	N/A	N
935	2004-08-23	2	Estimated	incon	pre-breeder	N/A	N/A	N
937	2004-09-01	2	Estimated	incon	pre-breeder	N/A	N/A	N
939	2007-08-20	4	Est-2	0.92	adult non-breeder	0.676373	0.479503	N
951	2008-09-28	9	Known	1.42	former/current	0.980717	0.00851153	Y	1) former, 2 current	prob of former breeder = 0.98, prob of current breeder = 0.96
953	2011-07-01	7	Estimated	1.76	former/current	0.786833	0.109109	Y	1) former, 2) current	former prob = 0.7868, current prob = 0.63187
955	2005-06-24	2	Estimated	incon	pre-breeder	N/A	N/A	N
957	2005-06-29	5	Estimated	1.95	current breeder	0.844918	0.24492	N
963	2005-07-03	3	Estimated	incon	adult non-breeder	N/A	N/A	N
963	2009-07-28	7	Estimated	2.41	current breeder	0.181498	0.29016	N
965	2005-07-09	6	Estimated	3.1	current breeder	0.0115493	0.419535	N		note low prob because of large nipple size
971	2005-07-21	3	Estimated	incon	adult non-breeder	N/A	N/A	N
979	2005-08-28	5	Est-2	2.3	former breeder	0.246919	0.690984	N		former but should be current, this is problem because of large nipple sizes not being observed frequently and former category has higher coefficient of variation in this period
993	2006-07-14	3	Estimated	incon	adult non-breeder	N/A	N/A	N
997	2006-07-29	2	Estimated	0.45	pre-breeder	0.82642	0.368816	N
2407	1973-10-06	3	Est-2	1.19	former/current	0.763977	0.0886217	Y	1) former, 2) current	former prob = 0.76, current prob = 0.64
2407	1975-06-06	5	Est-2	2.794	current breeder	0.245847	0.982033	N
2407	1976-06-05	6	Est-2	1.41	former breeder	0.753695	0.555449	N
2407	1978-06-15	8	Est-2	2.4	current breeder	0.625845	0.956858	N
2407	1980-08-14	10	Est-2	1.05	former/adult non-breeder	0.312754	0.0978924	Y	1) former, 2) adult non-breeder	former prob = 0.31 adult non-breeder prob = 0.24, current prob = 0.16, ambiguous formula results, but we know this wolf bred previously (earlier capture info) so it can't be adult non-breeder so classify here as former breeder
2407	1982-08-28	12	Est-2	1.04	former breeder	0.538733	0.40521	N
5139	1976-07-29	2	Known	1.55	former/current	0.814813	0.0947219	Y	1) former, 2) current	former prob = 0.81, current prob = 0.67
5176	1976-06-26	2	Known	3.47	current breeder	0.0574033	0.779936	N		low prob because of large nipple size
5176	1979-09-11	5	Known	4.3	former breeder	0.000500975	0.880841	N		should be current, former breeder prob = 0.0005 & current breeder prob = 0.00003, this is a sample size problem because not enough extremely large nipples were observed
5176	1981-07-26	7	Known	1.27	former breeder	0.755361	0.374836	N
5176	1983-10-12	9	Known	1.22	former/current	0.813585	0.0606748	Y	1) former, 2) current	current prob = 0.718
5176	1985-08-22	11	Known	1.13	former breeder	0.410454	0.268421	N
5415	1978-09-16	3	Known	0.65	adult non-breeder	0.961952	0.56942	N
5472	1976-10-23	3	Est-2	1.5	current breeder	0.731608	0.243374	N
5472	1978-09-22	5	Est-2	1.52	current breeder	0.946258	0.3572	N
5484	1978-06-27	2	Minimum	2.1	current breeder	0.975969	0.476479	N
5926	1980-07-19	3	Est-2	2.8	current/former	0.0454159	0.0998471	Y	1) current, 2) former	should be current - look at prob of current breeder from 16 days earlier (line above) and see difference in how larger nipple size reduces overall probability, ambiguous by formula, but large nipple size clearly shows this is current breeder for analysis even though probs are so close; current prob = 0.0454159, former prob = 0.037
5935	1980-05-21	2	Est-2	incon	pre-breeder	N/A	N/A	N
5935	1981-09-10	3	Est-2	incon	adult non-breeder	N/A	N/A	N
6027	1981-05-25	2	Est-2	1.4	former	0.749062	0.699151	N		current breeder prob=0.11, formula indicates former breeder (but lactating) so either current breeder or possible psuedopregnancy
6027	1982-07-01	3	Est-2	1.74	former/current	0.818844	0.145177	Y	1) former, 2) current	former prob = 0.8188, current prob = 0.610997
6027	1986-12-30	7	Est-2	0.6	adult non-breeder	0.753578	0.551282	N
6113	1982-08-26	2	Est-2	0.6	pre-breeder	0.688426	0.581376	N
6117	1981-06-13	2	Est-2	1.72	current/former	0.463004	0.0128805	Y	1) current, 2) former	current prob =0.46, former prob = 0.45
6117	1982-10-31	3	Est-2	1.01	current	0.398564	0.224202	N		interesting case where 1) current, 2) adult non-breeder, 3) former...current & former nipple mean sizes are the same for this period but tighter confidence interval for former results in prob highest for current, then adult non-breeder
6117	1983-09-09	4	Est-2	1.28	former breeder	0.792869	0.217991	N
6119	1982-08-13	2	Est-2	0.58	pre-breeder	0.788783	0.671696	N
6119	1985-07-19	5	Est-2	1.905	current breeder	0.742881	0.330738	N
6119	1988-10-26	8	Est-2	1.5	current breeder	0.731608	0.243374	N
6301	1983-01-10	2	Known	incon	pre-breeder	N/A	N/A	N
6439	1986-08-14	4	Known	1.27	former breeder	0.635029	0.304339	N
6494	1983-06-30	3	Est-2	incon	pre-breeder	N/A	N/A	N
6494	1984-08-28	4	Est-2	1.55	current/former	0.933367	0.0312844	Y	1) current, 2) former	current prob = 0.933, former prob = 0.88
6494	1985-10-30	5	Est-2	1.3	current/former	0.882846	0.0896575	Y	1) current, 2) former	current prob = 0.883, former prob = 0.773
7023	2007-08-08	3	Est-2	incon	pre-breeder	N/A	N/A	N
7029	2007-09-15	2	Est-2	incon	pre-breeder	N/A	N/A	N
7041	2007-10-12	4	Est-2	incon	adult non-breeder	N/A	N/A	N
7057	2008-08-25	3	Estimated	1	adult non-breeder/former	0.375772	0.14484	Y	1)adult non-breeder, 2) former	adult prob = 0.375, former prob = 0.262455
7067	2009-06-26	2	Estimated	incon	pre-breeder	N/A	N/A	N
7075	2009-07-09	3	Estimated	1.01	adult non-breeder	0.372276	0.242044	N
7077	2009-07-13	2	Estimated	0.5	pre-breeder	0.781686	0.505154	N
7087	2009-08-02	2	Estimated	incon	pre-breeder	N/A	N/A	N
7087	2011-06-30	3	Estimated	2.22	current breeder	0.833183	0.543129	N
7089	2009-08-06	3	Estimated	incon	adult non-breeder	N/A	N/A	N
7093	2009-08-07	2	Estimated	0.63	adult non-breeder	0.682313	0.378962	N		formula indicated adult non-breeder but because of age should be pre-breeder
7109	2009-10-10	2	Estimated	1.45	current/former	0.874283	0.1382	Y	1) current, 2) former	current prob = 0.87, former prob = 0.661409
7117	2012-06-14	4	Estimated	incon	adult non-breeder	N/A	N/A	N
7121	2010-07-04	2	Estimated	incon	pre-breeder	N/A	N/A	N
7127	2010-07-09	2	Estimated	incon	pre-breeder	N/A	N/A	N
7131	2010-07-20	3	Estimated	1.5	former/current	0.891112	0.194124	Y	1) former, 2) current	former prob = 0.891, current = 0.59837 (difference of 0.29 in raw probabilities)
7172	2011-07-30	3	Estimated	2	current breeder	0.547981	0.281953	N
7173	2011-08-01	3	Estimated	incon	adult non-breeder	N/A	N/A	N
7173	2013-08-29	4	Estimated	incon	adult non-breeder	N/A	N/A	N
7178	2011-08-26	8	Estimated	1.42	former breeder	0.936191	0.293964	N		was alone both winters
7180	2011-09-02	2	Estimated	incon	pre-breeder	N/A	N/A	N
7180	2012-06-07	3	Estimated	incon	adult non-breeder	N/A	N/A	N
7182	2011-09-10	3	Estimated	1.32	former/current	0.770065	0.0451348	Y	1) former, 2) current	former prob = 0.77, current prob = 0.70
7184	2011-10-04	4	Estimated	incon	adult non-breeder	N/A	N/A	N
7185	2011-10-25	3	Estimated	incon	adult non-breeder	N/A	N/A	N
7190	2012-07-01	7	Estimated	1.56	former	0.88396	0.332601	N		although current breeder prob = 0.44 this should be current breeder because lactating (assuming lactating=current breeder)
7191	2012-07-01	2	Estimated	incon	pre-breeder	N/A	N/A	N
7192	2012-07-13	4	Estimated	incon	adult non-breeder	N/A	N/A	N
7194	2012-08-12	4	Estimated	incon	adult non-breeder	N/A	N/A	N
7195	2012-08-06	4	Estimated	1.39	former breeder	0.656499	0.448859	N
7198	2012-08-18	2	Estimated	incon	pre-breeder	N/A	N/A	N
7204	2012-10-17	2	Est-2	incon	pre-breeder		N/A	N
7205	2013-06-13	3	Estimated	2.325	current breeder	0.723859	0.945748	N
7207	2013-06-28	5	Estimated	3.07	former	prob for former = 0.07, current = 0.000712077	0.980334	N		formula indicates former breeder but should be current breeder because nipples are so large (former category had larger variance in this period)
7215	2013-08-20	9	Estimated	incon	adult non-breeder	N/A	N/A	N
7218	2013-08-23	2	Estimated	incon	pre-breeder	N/A	N/A	N
7224	2013-09-17	3	Estimated	1.44	current breeder	0.910567	0.234699	N
7226	2013-10-21	6	Estimated	incon	adult non-breeder	N/A	N/A	N
							# ambiguous by formula	20

## Sheet: Sheet2
Age	Sample	Pregnant	preg_rate	scars_per_female	scars_per_parous_female
0	151	1	0.662252	0.013245	2
1	94	10	10.6383	0.521277	4.9
2	45	15	33.3333	1.66667	5
3	37	17	45.9459	2.32432	5.05882
4	26	20	76.9231	5.19231	6.75
5	16	11	68.75	4.9375	7.18182
6	14	11	78.5714	5.92857	7.54545
7	4	4	100	7	7
8	8	8	100	6.5	6.5
9	6	5	83.3333	4.66667	5.6
10	2	1	50	4	8
11	1	0	0	0	.
2+	159	92	57.8616	3.61006	6.23913
3+	114	77	67.5439	4.37719	6.48052
